# Supplementary material for: No evidence of impediment by three common classes of prescription drugs to post-stroke aphasia recovery in a retrospective longitudinal sample
Source: PLoS One. 2022 Jun 24;17(6):e0270135. doi: 10.1371/journal.pone.0270135 (PMC9231759; doi:10.1371/journal.pone.0270135)
Supplement: S2 File — (XLSX) [file pone.0270135.s002.xlsx]

## Sheet: detrimentalRx-11-15-21
Patient ID	CHOL	GABA	DOPA	DRUG	GOODRECOVERY
1	0	1	0	1	1
2	1	0	0	1	1
3	0	0	0	0	1
4	0	0	0	0	1
5	0	0	0	0	1
6	0	0	0	0	1
7	0	1	1	1	1
8	0	0	0	0	1
9	0	1	0	1	1
10	0	0	0	0	1
11	0	1	1	1	1
12	0	0	0	0	1
13	0	0	0	0	1
14	0	0	0	0	1
15	0	0	0	0	1
16	0	0	1	1	1
17	1	0	1	1	1
18	0	0	0	0	1
19	0	0	0	0	1
20	1	0	0	1	1
21	0	0	0	0	1
22	1	0	0	1	1
23	0	1	0	1	1
24	1	0	0	1	1
25	0	0	0	0	1
26	0	0	1	1	1
27	0	0	0	0	1
28	0	1	1	1	1
29	1	0	0	1	1
30	0	0	0	0	1
31	0	0	0	0	1
32	0	0	0	0	1
33	0	0	0	0	1
34	0	0	0	0	1
35	0	0	0	0	1
36	0	0	0	0	1
37	0	0	0	0	1
38	0	0	0	0	1
39	0	0	0	0	1
40	0	0	0	0	1
41	0	0	0	0	0
42	0	0	0	0	0
43	0	0	0	0	0
44	1	1	1	1	0
45	0	0	0	0	0
46	0	1	0	1	0
47	1	0	0	1	0
48	1	1	1	1	0
49	0	0	0	0	0
50	0	1	0	1	0
51	0	0	0	0	0
52	1	0	1	1	0
53	0	0	0	0	0
54	0	1	0	1	0
55	0	0	0	0	0
56	0	1	0	1	0
57	0	0	1	1	0
58	0	0	1	1	0
59	0	0	0	0	0
60	0	0	0	0	0
61	0	0	0	0	0
62	0	0	0	0	0
63	1	0	1	1	0
64	0	0	0	0	0
65	0	0	1	1	0
66	1	0	0	1	0
67	0	0	1	1	0
68	0	0	0	0	0
69	0	0	0	0	0
70	0	0	0	0	0
71	0	0	1	1	0
72	0	0	0	0	0
73	0	0	0	0	0
74	1	1	1	1	0
75	0	0	0	0	0
76	0	0	0	0	0
77	0	1	0	1	0
78	0	0	0	0	0
79	0	0	0	0	0
80	0	0	0	0	0
